# Supplementary material for: Reintroduction of DJ-1 in Müller Cells Inhibits Retinal Degeneration in the DJ-1 Deficient Retina
Source: Antioxidants (Basel). 2021 Nov 23;10(12):1862. doi: 10.3390/antiox10121862 (PMC8698414; doi:10.3390/antiox10121862)
Supplement: Supplementary file 1 [file antioxidants-10-01862-s001.zip]

Archive with 1 entries (1 files):
- antioxidants-1454986-supplementary.pdf
